# Supplementary material for: Genepanel.iobio - an easy to use web tool for generating disease- and phenotype-associated gene lists
Source: BMC Med Genomics. 2019 Dec 11;12:190. doi: 10.1186/s12920-019-0641-1 (PMC6907284; doi:10.1186/s12920-019-0641-1)
Supplement: Supplementary file 1 — Additional file 1: Table S1. Summary of the diagnostic analysis for 16 previously diagnosed clinical cases, Table S2. Phenotype descriptions that were given to each analyst, whether each analyst was able to correctly identify the diagnostic gene using genepanel.iobio and a likely rationale for the analysts’. [file 12920_2019_641_MOESM1_ESM.xlsx]

## Sheet: Supp1
Case_Number	Analyst_1_GTR_Rank	Analyst_2_GTR_Rank	Analyst_1_Phenolyzer_Rank	Analyst_2_Phenolyzer_Rank	Analyst_1_HPO_Rank	Analyst_2_HPO_Rank	Analyst_1_Total_Genes_Added	Analyst_2_Total_Genes_Added	Analyst_1_Summary_View_Rank	Analyst_2_Summary_View_Rank	Analyst_1_Diagnostic_Gene_Found	Analyst_2_Diagnostic_Gene_Found	Analyst_1_Tool_That_Found_Diagnostic_Gene	Analyst_2_Tool_That_Found_Diagnostic_Gene
1	-	-	-	-	-	382	145	111	-	-	No	No	-	-
2	-	-	-	-	-	-	163	90	-	-	No	No	-	-
3	-	-	-	-	-	-	141	578	-	-	No	No	-	-
4	-	-	-	-	-	-	167	1331	-	-	No	No	-	-
5	4	4	-	-	-	-	169	95	7	6	Yes	Yes	GTR	GTR
6	-	-	-	-	-	-	166	186	-	-	No	No	-	-
7	5	4	1	1	10	10	164	76	2	1	Yes	Yes	All	All
8	-	385	-	-	56	56	159	156	116	92	Yes	Yes	HPO	GTR,HPO
9	-	-	-	-	-	-	155	143	-	-	No	No	-	-
10	19	24	23	7	1	1	156	46	1	1	Yes	Yes	All	All
11	-	210	-	-	-	295	166	198	-	-	No	No	-	-
12	-	-	-	-	-	1101	188	216	-	-	No	No	-	-
13	4	26	36	70	-	8	144	162	8	22	Yes	Yes	GTR,Phenolyzer	All
14	1	195	-	-	-	670	120	200	1	-	Yes	No	GTR	-
15	31	9	29	29	29	29	124	104	4	1	Yes	Yes	All	All
16	-	-	-	-	-	-	152	195	-	-	No	No	-	-
Supplemental Table 1: Summary of the diagnostic analysis for 16 previously diagnosed clinical cases. Cases were largely complex clinical presentations and considered rare and undiagnosed congenital disorders. Two independent analyst were provided a brief clinical note and phenotype description for each case. The analysts then generated gene lists in genepanel.iobio to determine whether the known …

## Sheet: Supp2
Case_Number	Phenotype_Description	Analyst1_diagnosed?	Analyst2_diagnosed?	Rationale_for_diagnosis
1	Chronic rhinitis and cerumen impactions requiring sedation to remove, sensory concerns, poor eating, poor visual fixation, self stimulation - teeth grinding, relative macrocephaly, mostly non-verbal, not potty trained, small, deep set eyes, slightly downslanting palpebral fissures, undeveloped nasal bridge, small but normal ears, hyperextensible	No	No	Lack of objective phenotype descriptions
2	Progressive neurologic disease, intractable seizures, hypotonia, profound global and growth delays, possible infantile spasms, possibly epilepsy or encephalopathic syndrome	No	No	Unclear
3	Growth delay, subependymoma gray matter heterotopias, bifid uvula, multiple congenital anomalies, sagittal synostosis	No	No	Unclear
4	Multiple congenital anomalies, feeding issues, TOF, global DD	No	No	Lack of objective phenotype descriptions
5	Intracranial calcifications; DD; axial hypotonia; appendicular hypertonia	Yes	Yes	Clear objective finding (intracranial calcifications) in phenotype description
6	Unknown skeletal dysplasia, hearing loss, myopia, dilated aortic root on Echo	No	No	Lack of objective phenotype descriptions
7	Joint contractures; osteopenia; osteolysis; gingival hyperplasia; subcutaneous nodules; normal eye and cardiac exams. Torg-Winchester by clinical exam.	Yes	Yes	Clear objective finding (Torg-Winchester) in phenotype description
8	Dysmorphic/distinctive facial features; impression of Costello syndrome or related disorder; macrocephaly; short stature; global but non-regressive DD; hypotonia; dysphagia with aspiration; C1 hypoplasia and arachnoid cyst on MRI; cryptorchidism; mild bilateral pelvicaliectasis; nystagmus; 2 vessel umbilical cord	Yes	Yes	Clear objective finding (Costello syndrome) in phenotype description
9	Growth delay, GH deficiency, LV non-compaction with Ebstein's anomaly, minor anomalies, DD, strabismsus	No	No	Unclear
10	Progressive ectopic calcifications, associated with soft tissue masses; short stature; normal development	Yes	Yes	Clear objective finding (progressive ectopic calcification) in phenotype description
11	Nonregressive developmental delay; fissures and canthal folds; multiple congenital anomalies; hypotonia	No	No	Lack of objective phenotype descriptions
12	DD; ataxia/gait instability; distinctive facial features; supernumerary nipple on the left; mildly increased extensibility at small and large joints; sacral dimple; mild femoral retroversion; flexible flat feet;	No	No	Lack of objective phenotype descriptions
13	MPPH; multiple congenital anomalies; tetralogy of fallot; brain anomalies consisting of bilateral polymicrogyria and cortical dysplasia; post axial polysyndactyly of hand and feet; macrosomia affecting head and length; hypotonic with global developmental delays	Yes	Yes	Clear objective finding (MPPH) in phenotype description
14	DD; failure to thrive; clinical/biochemical picture of CDG;	No	Yes	Clear objective finding (CDG) in phenotype description
15	Charcot Marie Tooth Disease; developmental regression; sensorineural deafness; sensorimotor neuropathy	Yes	Yes	Clear objective finding (Charcot Marie Tooth) in phenotype description
16	Compression and vertebral fractures; osteoporosis; short stature	No	No	Unclear
Supplemental Table 2: Phenotype descriptions that were given to each analyst, whether each analyst was able to correctly identify the diagnostic gene using genepanel.iobio and a likely rationale for the analysts' ability to make this diagnosis
